# Supplementary material for: Ferroptosis-related gene HIC1 in the prediction of the prognosis and immunotherapeutic efficacy with immunological activity
Source: Front Immunol. 2023 Jun 14;14:1182030. doi: 10.3389/fimmu.2023.1182030 (PMC10300279; doi:10.3389/fimmu.2023.1182030)
Supplement: Supplementary file 1 [file DataSheet_1.zip]

Archive with 17 entries (17 files):
- 1.gene.R
- 10.GSEA.KEGG.R
- 11.OS(2).R
- 11.TMB.R
- 12.DF.R
- 12.MS.R
- 13.GSE78220.R
- 14.GSE67501.R
- 15.IMvigor.R
- 2.diff.R
- 3.cliiff.R
- 4.est.R
- 5.estimateCor.R
- 6.CIBERSORT.R
- 7.run.R
- 8.CIBERSORTcor.R
- 9.GSEA.GO.R
