# Supplementary material for: Ferroptosis-related gene HIC1 in the prediction of the prognosis and immunotherapeutic efficacy with immunological activity
Source: Front Immunol. 2023 Jun 14;14:1182030. doi: 10.3389/fimmu.2023.1182030 (PMC10300279; doi:10.3389/fimmu.2023.1182030)
Supplement: Supplementary file 1 [file DataSheet_1.zip › 10.GSEA.KEGG.R]

install.packages("colorspace")
install.packages("stringi")
install.packages("ggplot2")

if (!requireNamespace("BiocManager", quietly = TRUE))
    install.packages("BiocManager")
BiocManager::install("limma")
BiocManager::install("org.Hs.eg.db")
BiocManager::install("DOSE")
BiocManager::install("clusterProfiler")
BiocManager::install("enrichplot")


library(limma)
library(org.Hs.eg.db)
library(clusterProfiler)
library(enrichplot)

gene="HIC1"                                
gmtFile="c2.cp.kegg.v7.4.symbols.gmt"      
setwd("D:\\")      


gmt=read.gmt(gmtFile)


files=dir()
files=grep("^symbol.", files, value=T)

for(i in files){
	
	rt=read.table(i, header=T, sep="\t", check.names=F)
	CancerType=gsub("^symbol\\.|\\.txt$", "", i)
	
	
	rt=as.matrix(rt)
	rownames(rt)=rt[,1]
	exp=rt[,2:ncol(rt)]
	dimnames=list(rownames(exp), colnames(exp))
	data=matrix(as.numeric(as.matrix(exp)), nrow=nrow(exp), dimnames=dimnames)
	data=avereps(data)
	
	
	group=sapply(strsplit(colnames(data),"\\-"), "[", 4)
	group=sapply(strsplit(group,""), "[", 1)
	group=gsub("2", "1", group)
	data=data[,group==0]
	
	
	dataL=data[,(data[gene,]<=median(data[gene,]))]
	dataH=data[,(data[gene,]>median(data[gene,]))]
	meanL=rowMeans(dataL)
	meanH=rowMeans(dataH)
	meanL[meanL<0.00001]=0.00001
	meanH[meanH<0.00001]=0.00001
	logFC=log2(meanH/meanL)
	logFC=sort(logFC, decreasing=T)

    
    kk=GSEA(logFC, TERM2GENE=gmt, nPerm=100, pvalueCutoff=1)
	kkTab=as.data.frame(kk)
	kkTab=kkTab[kkTab$pvalue<0.05,]
	write.table(kkTab, file=paste0("Term.",CancerType,".txt"), sep="\t", quote=F, row.names=F)
	
	
	termNum=5
	if(nrow(kkTab)>=termNum){
		gseaplot=gseaplot2(kk,
						   row.names(kkTab)[1:termNum],
						   base_size=8,
						   title=paste0("Cancer: ",CancerType))
		pdf(file=paste0("Term.",CancerType,".pdf"), width=8, height=6)
		print(gseaplot)
		dev.off()
	}else if(nrow(kkTab)>0){
		gseaplot=gseaplot2(kk,
						   row.names(kkTab),
						   base_size=8,
						   title=paste0("Cancer: ",CancerType))
		pdf(file=paste0("Term.",CancerType,".pdf"), width=8, height=6)
		print(gseaplot)
		dev.off()
	}
}
