# Supplementary material for: Ferroptosis-related gene HIC1 in the prediction of the prognosis and immunotherapeutic efficacy with immunological activity
Source: Front Immunol. 2023 Jun 14;14:1182030. doi: 10.3389/fimmu.2023.1182030 (PMC10300279; doi:10.3389/fimmu.2023.1182030)
Supplement: Supplementary file 1 [file DataSheet_1.zip › 12.DF.R]

if (!requireNamespace("BiocManager", quietly = TRUE))
    install.packages("BiocManager")
BiocManager::install("limma")

#install.packages("survival")
#install.packages("survminer")
#install.packages("forestplot")


library(limma)
library(survival)
library(survminer)
library(forestplot)
setwd("D:\\") 
pFilter=0.05               
expFile="geneExp.txt"      
cliFile="Survival_SupplementalTable_S1_20171025_xena_sp"        


exp=read.table(expFile, header=T, sep="\t", check.names=F, row.names=1)
exp=exp[(exp[,"Type"]=="Tumor"),]
gene=colnames(exp)[1]


cli=read.table(cliFile, header=T, sep="\t", check.names=F, row.names=1)
cli=cli[,c("DFI.time","DFI","DSS.time","DSS","PFI.time","PFI")]


sameSample=intersect(row.names(cli), row.names(exp))
data=cbind(cli[sameSample,,drop=F], exp[sameSample,,drop=F])


cols=c("#EEEE00", "#00DD00", "#FF00FF")
project=c("DFS", "DSS", "PFS")
showNames=c("Disease free survival", "Disease specific survival", "Progression free survival")


for(i in 1:3){
	
	k=2*i-1
	rt=data[,c(k,k+1,7:ncol(data))]
	rt=na.omit(rt)
	colnames(rt)[1:3]=c("futime","fustat","gene")
	rt$futime=rt$futime/365
	
	
	outTab=data.frame()
	for(cancerType in levels(factor(rt[,"CancerType"]))){
		rt1=rt[(rt[,"CancerType"]==cancerType),]
		if(nrow(rt1)<3){next}
	
		group=ifelse(rt1[,"gene"]>median(rt1[,"gene"]), "high", "low")
		diff=survdiff(Surv(futime, fustat) ~group,data = rt1)
		pValue=1-pchisq(diff$chisq,df=1)
		if(pValue<pFilter){
			if(pValue<0.001){
				pValue="p<0.001"
			}else{
				pValue=paste0("p=",sprintf("%.03f",pValue))
			}
			fit <- survfit(Surv(futime, fustat) ~ group, data = rt1)
		
			surPlot=ggsurvplot(fit, 
					    data=rt1,
					    title=paste0("Cancer: ",cancerType),
					    pval=pValue,
					    pval.size=6,
					    conf.int=F,
					    legend.title=paste0(gene," levels"),
					    legend.labs=c("high","low"),
					    font.legend=12,
					    fontsize=4,
					    xlab="Time(years)",
					    ylab=showNames[i],
					    break.time.by=2,
					    palette=c("red","blue"),
					    risk.table=TRUE,
					    risk.table.title="",
					    risk.table.height=.25)
			
			pdf(file=paste0(project[i],"_",cancerType,".pdf"), onefile=FALSE, width=6, height=5)
			print(surPlot)
			dev.off()
		}
		
		
		cox=coxph(Surv(futime, fustat) ~ gene, data = rt1)
		coxSummary=summary(cox)
	    coxP=coxSummary$coefficients[,"Pr(>|z|)"]
		outTab=rbind(outTab,
		             cbind(cancer=cancerType,
		                   HR=coxSummary$conf.int[,"exp(coef)"],
		                   HR.95L=coxSummary$conf.int[,"lower .95"],
		                   HR.95H=coxSummary$conf.int[,"upper .95"],
				           pvalue=coxP) )
	}
	

	write.table(outTab,file=paste0(project[i],".cox.txt"),sep="\t",row.names=F,quote=F)
}


  coxFile=paste0(project[1],".cox.txt")
  forestFile=paste0(project[1],".forest.pdf")
  forestCol=cols[1]
  titleName=showNames[1]
  
  rt=read.table(coxFile, header=T, sep="\t", check.names=F, row.names=1)
  data=as.matrix(rt)
  HR=data[,1:3]
  hr=sprintf("%.3f",HR[,"HR"])
  hrLow=sprintf("%.3f",HR[,"HR.95L"])
  hrHigh=sprintf("%.3f",HR[,"HR.95H"])
  pVal=data[,"pvalue"]
  pVal=ifelse(pVal<0.001, "<0.001", sprintf("%.3f", pVal))

  clrs <- fpColors(box=forestCol,line="darkblue", summary="royalblue")     

  tabletext <- 
    list(c(NA, rownames(HR)),
         append("pvalue", pVal),
         append("Hazard ratio",paste0(hr,"(",hrLow,"-",hrHigh,")")) )   
  
  pdf(file=forestFile, width=9, height=6, onefile = FALSE)
  forestplot(tabletext, 
             rbind(rep(NA, 3), HR),
             col=clrs,
             graphwidth=unit(50, "mm"),
             xlog=T,
             lwd.ci=4,
             boxsize=0.6,
             title=titleName,
             xlab="Hazard ratio",
             txt_gp=fpTxtGp(ticks=gpar(cex=1.1),xlab=gpar(cex = 1.25))
  )
  dev.off()


  coxFile=paste0(project[2],".cox.txt")
  forestFile=paste0(project[2],".forest.pdf")
  forestCol=cols[2]
  titleName=showNames[2]
 
  rt=read.table(coxFile, header=T, sep="\t", check.names=F, row.names=1)
  data=as.matrix(rt)
  HR=data[,1:3]
  hr=sprintf("%.3f",HR[,"HR"])
  hrLow=sprintf("%.3f",HR[,"HR.95L"])
  hrHigh=sprintf("%.3f",HR[,"HR.95H"])
  pVal=data[,"pvalue"]
  pVal=ifelse(pVal<0.001, "<0.001", sprintf("%.3f", pVal))

  clrs <- fpColors(box=forestCol,line="darkblue", summary="royalblue")     

  tabletext <- 
    list(c(NA, rownames(HR)),
         append("pvalue", pVal),
         append("Hazard ratio",paste0(hr,"(",hrLow,"-",hrHigh,")")) )   

  pdf(file=forestFile, width=9, height=6, onefile = FALSE)
  forestplot(tabletext, 
             rbind(rep(NA, 3), HR),
             col=clrs,
             graphwidth=unit(50, "mm"),
             xlog=T,
             lwd.ci=4,
             boxsize=0.6,
             title=titleName,
             xlab="Hazard ratio",
             txt_gp=fpTxtGp(ticks=gpar(cex=1.1),xlab=gpar(cex = 1.25))
  )
  dev.off()

  coxFile=paste0(project[3],".cox.txt")
  forestFile=paste0(project[3],".forest.pdf")
  forestCol=cols[3]
  titleName=showNames[3]
 
  rt=read.table(coxFile, header=T, sep="\t", check.names=F, row.names=1)
  data=as.matrix(rt)
  HR=data[,1:3]
  hr=sprintf("%.3f",HR[,"HR"])
  hrLow=sprintf("%.3f",HR[,"HR.95L"])
  hrHigh=sprintf("%.3f",HR[,"HR.95H"])
  pVal=data[,"pvalue"]
  pVal=ifelse(pVal<0.001, "<0.001", sprintf("%.3f", pVal))
 
  clrs <- fpColors(box=forestCol,line="darkblue", summary="royalblue")      
 
  tabletext <- 
    list(c(NA, rownames(HR)),
         append("pvalue", pVal),
         append("Hazard ratio",paste0(hr,"(",hrLow,"-",hrHigh,")")) )  

  pdf(file=forestFile, width=9, height=6, onefile = FALSE)
  forestplot(tabletext, 
             rbind(rep(NA, 3), HR),
             col=clrs,
             graphwidth=unit(50, "mm"),
             xlog=T,
             lwd.ci=4,
             boxsize=0.6,
             title=titleName,
             xlab="Hazard ratio",
             txt_gp=fpTxtGp(ticks=gpar(cex=1.1),xlab=gpar(cex = 1.25))
  )
  dev.off()

  
