# Supplementary material for: Ferroptosis-related gene HIC1 in the prediction of the prognosis and immunotherapeutic efficacy with immunological activity
Source: Front Immunol. 2023 Jun 14;14:1182030. doi: 10.3389/fimmu.2023.1182030 (PMC10300279; doi:10.3389/fimmu.2023.1182030)
Supplement: Supplementary file 1 [file DataSheet_1.zip › 2.diff.R]

#install.packages("plyr")
#install.packages("reshape2")
#install.packages("ggpubr")


library(plyr)
library(reshape2)
library(ggpubr)
inputFile="geneExp.txt"      
setwd("D:\\")      


data=read.table(inputFile, header=T, sep="\t", check.names=F)
gene=colnames(data)[2]
colnames(data)[2]="expression"


p=ggboxplot(data, x="CancerType", y="expression", color="Type",
     xlab="",
     ylab=paste0(gene," expression"),
     width=0.6,
     palette = c("blue","red") )
p=p+rotate_x_text(50)
p=p+stat_compare_means(aes(group=Type),
      method="wilcox.test",
      symnum.args=list(cutpoints = c(0, 0.001, 0.01, 0.05, 1), symbols = c("***", "**", "*", " ")),
      label = "p.signif")

pdf(file="diff.pdf", width=8, height=5.5)
print(p)
dev.off()


data=data[(data[,"Type"]=="Tumor"),]
med=ddply(data,"CancerType",summarise,med=median(expression))
data$CancerType=factor(data$CancerType, levels=med[order(med[,"med"],decreasing = T), "CancerType"])


p=ggboxplot(data, x="CancerType", y="expression", fill="CancerType",
       xlab="",
       ylab=paste0(gene," expression"),
       width=0.6,
       #palette=rainbow(length(levels(factor(data$CancerType)))),
       legend="")
pdf(file="boxplot.pdf", width=8, height=5.5)    
p+rotate_x_text(50)
dev.off()
