# Supplementary material for: Ferroptosis-related gene HIC1 in the prediction of the prognosis and immunotherapeutic efficacy with immunological activity
Source: Front Immunol. 2023 Jun 14;14:1182030. doi: 10.3389/fimmu.2023.1182030 (PMC10300279; doi:10.3389/fimmu.2023.1182030)
Supplement: Supplementary file 1 [file DataSheet_1.zip › 3.cliiff.R]

#install.packages("ggpubr")


library(ggpubr)             
expFile="geneExp.txt"       
cliFile="clinical.txt"      
setwd("D:\\")      


exp=read.table(expFile, header=T, sep="\t", check.names=F, row.names=1)
gene=colnames(exp)[1]
exp=exp[(exp[,"Type"]=="Tumor"),]


cli=read.table("clinical.txt", header=T, sep="\t", check.names=F, row.names=1)
cliName=colnames(cli)[1]
colnames(cli)=c("Clinical")


sameSample=intersect(row.names(exp), row.names(cli))
exp=exp[sameSample,,drop=F]
cli=cli[sameSample,,drop=F]
data=cbind(exp, cli)


data[,gene]=as.numeric(data[,gene])
p=ggboxplot(data, x="CancerType", y=gene, color="Clinical",
     xlab="",
     ylab=paste0(gene, " expression"),
     legend.title=cliName)
p=p+rotate_x_text(60)
p=p+stat_compare_means(aes(group=Clinical),
      symnum.args=list(cutpoints = c(0, 0.001, 0.01, 0.05, 1), symbols = c("***", "**", "*", " ")),
      label = "p.signif")


pdf(file=paste0(cliName,".pdf"), width=7.6, height=5.5)
print(p)
dev.off()
