# Supplementary material for: Ferroptosis-related gene HIC1 in the prediction of the prognosis and immunotherapeutic efficacy with immunological activity
Source: Front Immunol. 2023 Jun 14;14:1182030. doi: 10.3389/fimmu.2023.1182030 (PMC10300279; doi:10.3389/fimmu.2023.1182030)
Supplement: Supplementary file 1 [file DataSheet_1.zip › 5.estimateCor.R]

#install.packages("ggplot2")
#install.packages("ggpubr")
#install.packages("ggExtra")


library(ggplot2)
library(ggpubr)
library(ggExtra)

corFilter=0.4        
pFilter=0.05        
expFile="geneExp.txt"             
tmeFile="estimateScores.txt"      
setwd("D:\\")       


exp=read.table(expFile, header=T, sep="\t", check.names=F, row.names=1)
exp=exp[(exp[,"Type"]=="Tumor"),]
gene=colnames(exp)[1]


TME=read.table(tmeFile, header=T, sep="\t", check.names=F, row.names=1)


sameSample=intersect(row.names(TME),row.names(exp))
TME=TME[sameSample,]
exp=exp[sameSample,]


outTab=data.frame()
for(i in levels(factor(exp[,"CancerType"]))){
    exp1=exp[(exp[,"CancerType"]==i),]
    TME1=TME[(TME[,"CancerType"]==i),]
    y=as.numeric(exp1[,1])
    outVector=data.frame(i, gene)
	
	for(j in colnames(TME1)[1:2]){
		x=as.numeric(TME1[,j])
		df1=as.data.frame(cbind(x,y))
		corT=cor.test(x,y,method="spearman")
		cor=corT$estimate
		pValue=corT$p.value
		outVector=cbind(outVector, pValue)
		
		
		if((abs(cor)>corFilter) & (pValue<pFilter)){
			p1=ggplot(df1, aes(x, y)) + 
				xlab(j)+ylab(gene)+
				ggtitle(paste0("\nCancer: ",i))+theme(title=element_text(size=10))+
			    geom_point()+ geom_smooth(method="lm",formula=y ~ x) + theme_bw()+
			    stat_cor(method = 'spearman', aes(x =x, y =y))
		    p2=ggMarginal(p1, type="density", xparams=list(fill="orange"), yparams=list(fill="blue"))
			pdf(file=paste0("estimateCor.",i,"_",j,".pdf"), width=5, height=5.1)
			print(p2)
			dev.off()
		}
	}
	outTab=rbind(outTab, outVector)
}


colNames=c("CancerType","Gene",colnames(TME)[1:2])
colnames(outTab)=colNames
write.table(outTab, file="estimateCor.result.txt", sep="\t", row.names=F, quote=F)
