# Supplementary material for: Ferroptosis-related gene HIC1 in the prediction of the prognosis and immunotherapeutic efficacy with immunological activity
Source: Front Immunol. 2023 Jun 14;14:1182030. doi: 10.3389/fimmu.2023.1182030 (PMC10300279; doi:10.3389/fimmu.2023.1182030)
Supplement: Supplementary file 1 [file DataSheet_1.zip › 7.run.R]

#install.packages('e1071')

#if (!requireNamespace("BiocManager", quietly = TRUE))
#    install.packages("BiocManager")
#BiocManager::install("preprocessCore")

#if (!requireNamespace("BiocManager", quietly = TRUE))
#    install.packages("BiocManager")
#BiocManager::install("limma")


library(limma)      
pFilter=0.05        
setwd("D:\\")        


files=dir()
files=grep("^symbol.", files, value=T)

outTab=data.frame()
for(i in files){

	CancerType=gsub("symbol\\.|\\.txt", "", i)
	rt=read.table(i, header=T, sep="\t", check.names=F)
	
	
	rt=as.matrix(rt)
	rownames(rt)=rt[,1]
	exp=rt[,2:ncol(rt)]
	dimnames=list(rownames(exp), colnames(exp))
	data=matrix(as.numeric(as.matrix(exp)), nrow=nrow(exp), dimnames=dimnames)
	data=t(avereps(data))
	row.names(data)=gsub(".$", "", row.names(data))
	data=t(avereps(data))

	
	group=sapply(strsplit(colnames(data),"\\-"), "[", 4)
	group=sapply(strsplit(group,""), "[", 1)
	group=gsub("2", "1", group)
	data=data[,group==0]
	data=data[rowMeans(data)>0,]

	
	v <-voom(data, plot=F, save.plot=F)
	out=v$E
	out=rbind(ID=colnames(out),out)
	write.table(out, file="uniq.symbol.txt", sep="\t", quote=F, col.names=F)      #Êä³öÎÄ¼þ
	
	
	source("panImmune15.CIBERSORT.R")
	results=CIBERSORT("ref.txt", "uniq.symbol.txt", perm=1000, QN=TRUE)

	
	immune=read.table("CIBERSORT-Results.txt", header=T, sep="\t", check.names=F, row.names=1)
	immune=immune[immune[,"P-value"]<pFilter,]
	immune=as.matrix(immune[,1:(ncol(immune)-3)])
	outTab=rbind(outTab, cbind(immune,CancerType))
	file.remove("CIBERSORT-Results.txt")
	file.remove("uniq.symbol.txt")
}
out=cbind(ID=row.names(outTab), outTab)
write.table(out, file="CIBERSORT.result.txt", sep="\t", quote=F, row.names=F)
